# Supplementary material for: Optimal Non-Pharmacological Interventions for Reducing Problematic Internet Use in Youth: A Systematic Review and Bayesian Network Meta-Analysis
Source: Behav Sci (Basel). 2025 Jan 20;15(1):98. doi: 10.3390/bs15010098 (PMC11762159; doi:10.3390/bs15010098)
Supplement: Supplementary file 1 [file behavsci-15-00098-s001.zip]

Archive with 13 entries (13 files):
- Supplement  Appendix S2. Raw data.xlsx
- Supplement Appendix S1 Search strategy.pdf
- Supplement Appendix S3. List of excluded studies.pdf
- Supplement Appendix S4. The list of included studies.pdf
- Supplement Appendix S5. Author contribution.pdf
- Supplement Appendix S6 PRISMA checklist.pdf
- Supplement figure S1. Risk of bias summary.pdf
- Supplement figure S2. Risk of bias graph.pdf
- Supplement figure S3. Funnel plot.pdf
- Supplement figure S4. Funnel plot.pdf
- Supplement table S1.  Inclusion and Exclusion criteria.pdf
- Supplement table S2.  Description of NPIs.pdf
- Supplement table S3. Demographic characteristics.pdf
