# Supplementary material for: Optimal Non-Pharmacological Interventions for Reducing Problematic Internet Use in Youth: A Systematic Review and Bayesian Network Meta-Analysis
Source: Behav Sci (Basel). 2025 Jan 20;15(1):98. doi: 10.3390/bs15010098 (PMC11762159; doi:10.3390/bs15010098)
Supplement: Supplementary file 1 [file behavsci-15-00098-s001.zip › Supplement Appendix S2. Raw data.xlsx]

## Sheet: OR Data
ID	Title	Compliance with inclusion criteria	Name of data extractors	Date of data extraction	Treatment			Intervention Duration	RCT/parallel/cross-over/multicenter	Diagnose	Baseline sample			Internet Addiction									Risk of Bias
					Intervention group	Control group	Control group				EG(Experiment group)	CG(Control group)	CG(Control group)										Random sequence generation	Allocation concealment	Blinding of participants and personnel	Blinding of outcome assessment	Incomplete outcome data	Selective reporting	Other bias
														Experimental group pre-test mean	Experimental group pre-test standard deviation	Control group pre-test mean	Control group pre-test standard deviation	Experimental group post-test mean	Experimental group post-test standard deviation	Control group post-test mean	Control group post-test standard deviation
1	A Study on the Intervention Effect of Positive Psychology Group Counseling on Medical Students with Internet Addiction Disorder after the Year 2000	Yes	YueShuai Jiang	2024-01-03	Positive psychology intervention	routine intervention		20weeks	RCT	CIAS-R	60	60		59.38	5.61	59.76	5.26	46.82	5.34	57.41	5.77		L	U	U	H	H	U	U
2	Positive psychology interventions for internet addiction treatment	Yes	YueShuai Jiang	2024-01-03	Positive psychology intervention	no intervention			RCT	IAT	24	24		63.5	4.74	63.2	4.5	47.2	3.2	64.1	4.59		L	U	U	H	U	L	U
3	Psychological intervention of positive psychology on internet addiction of college students	Yes	YueShuai Jiang	2024-01-03	Positive psychology intervention	no intervention		8weeks	RCT	YDQ	24	24		64.5	5.74	63.2	5.5	47.2	7.2	64.1	5.59		L	U	U	H	L	L	U
4	Electro-acupuncture combined with psychotherapy in the treatment ofclinical symptom and event-related potentialin patients with Internet Addiction	Yes	YueShuai Jiang	2024-01-03	CBT	electroacupuncture（individually)	CBT+EA	40days	RCT	YIAT	39	36	37	70.89	6.04	71.67	7.62	54.08	14.23	47.72	15.46		L	U	U	H	L	L	U
5	Cognitive behavioral intervention in dealing with Internet addiction among Arab teenagers in Israel	Yes	YueShuai Jiang	2024-01-03	CBT	routine intervention		12weeks	RCT	IAT	80	80		4.23	0.41	4.11	0.5	2.99	0.24	3.99	0.71		L	U	U	H	L	U	L
6	Control Study of Group Psychotherapy on Middle School Students with Internet Overuse	Yes	YueShuai Jiang	2024-01-03	CBT	routine intervention		8weeks	RCT	YDQ	29	35		65.9	14.9	71.2	13.9	45.2	18.4	66.9	12.2		L	U	U	H	L	U	U
7	The effects of cognitive-behavioral group therapy for reducing symptoms of internet addiction disorder and promoting quality of life and mental health	Yes	YueShuai Jiang	2024-01-03	CBT	routine intervention		15weeks	RCT	IAT	18	23		62.22	15.1	53.47	6.02	40.1	10.9	49.3	8.6		L	L	U	H	L	U	U
8	Effect of group cognitive behavioral therapy on adolescent Internet addiction patients	Yes	YueShuai Jiang	2024-01-03	CBT	routine intervention		NR	RCT	CIAS-R	52	52		49.21	9.32	48.22	8.91	33.21	6.28	42.31	8.32		L	L	U	H	L	U	U
9	Longer term effect of randomized, controlled group cognitive behavioural therapy for Internet addiction in adolescent students in Shanghai	Yes	YueShuai Jiang	2024-01-03	CBT	no intervention		9weeks	RCT	IORS	32	24		40.57	19.5	30.38	14.06	23.14	11.88	21.4	13.26		L	L	U	H	L	U	U
10	Effectiveness of Cognitive Behavioral Therapy–Based Intervention in Preventing Gaming Disorder and Unspecified Internet Use Disorder in Adolescents A Cluster Randomized Clinical Trial	Yes	YueShuai Jiang	2024-01-03	CBT	no intervention		12months	RCT/Multicenter	CIUS	167	256		13.74	6.82	13.74	6.81	9.2	8.26	10.07	6.89		L	L	L	H	L	L	L
11	Evaluation of intervention effect of internet addiction by cognitive behavioral therapy for college students	Yes	YueShuai Jiang	2024-01-03	CBT	routine intervention		3months	RCT	YDQ	32	32		7.42	1.11	7.44	0.77	4.56	1.68	6.47	1.46		L	U	U	H	L	U	H
12	Efficacy of Short-term Treatment of Internet and Computer Game Addiction A Randomized Clinical Trial	Yes	YueShuai Jiang	2024-01-03	CBT	no intervention		15weeks	RCT/Multicenter	AICA-S	72	71		13.1	3.83	12.7	4.14	5.7	3.99	11.4	4.7		L	L	L	H	L	L	L
13	Impact of Short-Term Intensive-Type Cognitive Behavioral Therapy Intervention on Internet Addiction among Chinese College Students: A Randomized Controlled Trial	Yes	YueShuai Jiang	2024-01-03	CBT	no intervention		6weeks	RCT	YIAT	21	22		59.7	8.5	59.9	6.1	52.3	8.2	58.8	7		L	U	U	H	L	L	L
14	Effects of internet addiction group counseling on internet using and study management in college students	Yes	YueShuai Jiang	2024-01-04	CBT	routine intervention		12weeks	RCT	YIAT	16	15		82. 4	1.7	81. 7	1.7	48. 5	6.2	81. 2	2.1		L	U	U	H	L	L	U
15	Cognitive-Behavior Therapy on Adolescent with Internet Addiction Disorder	Yes	YueShuai Jiang	2024-01-04	CBT	no intervention		8weeks	RCT	YDQ	48	48		5.84	0.75	5.83	0.74	3.31	1.01	5.83	0.75		L	L	U	H	L	U	L
														54.55	4.84	53.47	5.54	43.53	10.37	53.06	5.4
16	control study of cognitive-bahavior or therapy in adolescents with internet addiction disorder	Yes	YueShuai Jiang	2024-01-04	CBT	no intervention		8weeks	RCT	CIAS-R	38	38		49.7	9.7	46.1	6.5	39.5	8.1	46.4	6		L	L	U	H	L	U	L
17	Effect of group cognitive therapy on negative emotion and impulsivity of college students with Internet addiction	Yes	YueShuai Jiang	2024-01-04	CBT	no intervention		5weeks	RCT	YIAT	16	17		63.81	9.61	65.29	10.37	52.06	4.46	63.71	10.01		L	L	U	H	L	L	U
18	evaluation study of cognitive behavioral therapy to internet addiction intervention effects of medical students	Yes	YueShuai Jiang	2024-01-04	CBT	routine intervention		40weeks	RCT	YIAT	60	60		57.65	5.25	58.45	5.94	47.26	5.12	56.38	5.67		L	U	U	H	L	L	U
19	Follow-upstudyofcognitive-behaviortherapyon adolescentwith internetaddiction disorder	Yes	YueShuai Jiang	2024-01-04	CBT	routine intervention		2months	RCT	CIAS	36	34		54.55	4.84	53.47	5.54	43.53	10.37	53.06	5.4		L	L	U	H	L	U	L
20	Control study of curative effect on internet addiction disorder elimination by cognitive-be- havioral therapy in groups	Yes	YueShuai Jiang	2024-01-04	CBT	routine intervention		16weeks	RCT	CIAS	65	65		49.5	9.8	48.6	8.3	33.7	6.2	41.5	7.8		L	U	U	H	L	L	U
21	Effects of Cognitive-Behavioral Therapy Based Music Therapy in Korean Adolescents with Smartphone and Internet Addiction	Yes	YueShuai Jiang	2024-01-04	CBT	CBT+Music		8weeks	RCT	YIAT	67	71		46.24	14.53	46.79	13.8	37.61	14.55	32.16	19.24		L	U	L	H	L	U	U
22	Effect of physical exercise intervention on mood and frontal alpha asymmetry in internet gaming disorder	Yes	YueShuai Jiang	2024-01-04	CBT	CBT+Sports		14weeks	RCT	YIAT	25	25		56.6	11.51	56.16	9.56	45.32	14.93	35.76	9.04		L	U	L	H	L	L	U
23	The Effects of a Virtual Reality Treatment Program for Online Gaming Addiction	Yes	YueShuai Jiang	2024-01-04	CBT	virtual reality therapy（individually)		8weeks	RCT	YIAT	12	12		64	11.4	60.8	11.8	48.2	8	47.6	7.6		L	U	L	H	U	L	L
24	Effects of Electroacupuncture Combined With Psychological Intervention on Depressive Status and Contingent Negative Variation in Patients With Internet Addiction Disorder: A Randomized Controlled Trial	Yes	YueShuai Jiang	2024-01-04	CBT	electroacupuncture（individually)	CBT+EA	40days	RCT	YIAT	39	36	37	70.89	6.04	71.67	7.62	54.08	14.23	47.72	15.46		L	U	U	H	L	L	U
25	Electro-Acupuncture Treatment for Internet Addiction: Evidence of Normalization of Impulse Control Disorder in Adolescents	Yes	YueShuai Jiang	2024-01-04	CBT	electroacupuncture（individually)		45days	RCT	YIAT	16	16		58.43	16.99	55.27	20.11	38.07	11.14	32.53	9.39		L	L	U	H	L	U	L
26	Effects of Electroacupuncture Combined Psycho-intervention on Cognitive Function and Event-Related Potentials P300 and Mismatch Negativity in Patients with Internet Addiction	Yes	YueShuai Jiang	2024-01-04	CBT	electroacupuncture（individually)	CBT+EA	40days	RCT	YIAT	40	40	40	70.89	6.04	71.67	7.62	54.08	14.23	47.72	15.46		L	U	U	H	L	L	U
27	Analysis of the Effect of Electro-Acupuncture Combined with Cognitive Behavior Therapy on the Quality of Life on Internet Gaming Disorder	Yes	YueShuai Jiang	2024-01-04	CBT	electroacupuncture（individually)	CBT+EA	4weeks	RCT	YIAT	23	20	21	70.25	7.68	66.78	8.43	51.5	3.62	52.96	7.55		L	L	U	H	H	U	U
28	Clinical effect of cognitive behavior therapy combined with electro-acupuncture in the treatment of internet gaming disorder	Yes	YueShuai Jiang	2024-01-05	CBT	electroacupuncture（individually)	CBT+EA	4weeks	RCT	YIAT	20	23	21	70.25	7.68	66.78	8.43	51.5	3.62	52.96	7.55		L	L	U	H	U	L	H
29	The impact of electro-acpuncture on the impulsive behavior and the change of magnetic resonance spectroscopy(MRS) in patients with internet addiction disorder	Yes	YueShuai Jiang	2024-01-05	CBT	electroacupuncture（individually)		40days	RCT	YIAT	14	15		58.43	16.99	55.27	20.11	38.07	11.14	32.53	9.39		L	L	U	H	U	L	L
30	Effects of electroacupuncture combined with psychologic interference on anxiety state and serum NE content in the patient of internet addiction disorder	Yes	YueShuai Jiang	2024-01-05	CBT	CBT+EA		40days	RCT	YIAT	22	23		63	7.42	67.7	9.9	44	5.8	33.2	4.5		L	L	U	H	L	L	L
31	Effect of Electro-acupuncture and Psychological Intervention on the Cerebral Working Ability of Internet Addiction Disorder Patients	Yes	YueShuai Jiang	2024-01-05	CBT	electroacupuncture（individually)	CBT+EA	40days	RCT	YIAT	36	39	37	70.89	6.04	71.67	7.62	54.08	14.23	47.72	15.46		L	U	U	H	L	L	U
32	Intervention on network craving and encephalofluctuogram in patients with internet addiction disorder： a randomized controlled trial	Yes	YueShuai Jiang	2024-01-05	CBT	electroacupuncture（individually)	CBT+EA	40days	RCT	YIAT	36	39	37	70.89	6.04	71.67	7.62	54.08	14.23	47.72	15.46		L	L	U	H	L	U	L
33	Clinical Effect of Electroacupuncture Combined with Psychologic Interference on Patient with Internet Addiction Disorder	Yes	YueShuai Jiang	2024-01-05	CBT	CBT+EA		40days	RCT	YIAT	22	23		63	7.42	67.7	9.9	44	5.8	33.2	4.5		L	L	U	H	L	L	L
34	Educational Intervention for Reducing Internet Addiction Tendencies	Yes	YueShuai Jiang	2024-01-05	educational intervention	no intervention		5weeks	RCT	PIUS	15	15		114.56	16.85	109.93	15.54	89.06	17.49	107.25	12.8		L	L	U	H	L	L	U
35	An Educational Approach for Decreasing Internet Addiction: Motivational Interviewing Psycho-Education Program	Yes	YueShuai Jiang	2024-01-05	educational intervention	no intervention		6weeks	RCT	YIAT	15	15		88.53	11.2	88.6	1.09	57.26	1.87	88.47	1.08		L	L	U	H	U	L	H
36	A Study on the Intervention Effect of Different Exercise Methods on College Students' Internet Addiction Disorder	Yes	JingJing Tian	2024-01-06	sports intervention	no intervention		12weeks	RCT	CIAS	56	28		49.22	3.61	48.7	3.48	44.76	2.85	49.26	3.95		L	H	U	H	U	U	H
37	A Study on the Sports Intervention of Undergraduates’ Internet Addiction in Kunming City	Yes	JingJing Tian	2024-01-06	Sports Intervention	no intervention		4months	RCT	YIAT	30	30		71.13	15.44	71.53	15.59	41.93	5.92	70.8	16.03		L	U	U	H	L	L	U
38	Intervention of Aerobic Exercise for Internet Addiction College Students	Yes	JingJing Tian	2024-01-06	Sports Intervention	no intervention		10weeks	RCT	CIAS	30	30		49.97	5.6	55.93	11.3	42.1	5.3	57.26	11.6		L	U	U	H	L	U	L
39	experimental study of e-sprts' effects on addictive behaviors	Yes	JingJing Tian	2024-01-06	Sports Intervention	no intervention		12weeks	RCT	YDQ	18	18		82.6	1.53	82	1	43.3	1.11	83.3	1.01		L	L	U	H	L	U	H
40	The effect of tai chi exercise on college students' internet addiction	Yes	JingJing Tian	2024-01-06	Sports Intervention	no intervention		16weeks	RCT	CIAS	26	26		75.6	22.3	74.4	26.2	53.7	16.5	74.2	20.6		L	U	U	H	U	H	H
41	Effects of exercise or tai chi on Internet addiction in college students and the potential role of gut microbiota: A randomized controlled trial	Yes	JingJing Tian	2024-01-06	Sports Intervention	no intervention		8weeks	RCT	YIAT	62	31		53.02	8.79	52.65	10.72	41.61	10.38	48.65	11.46		L	L	U	H	L	L	L
42	Experimental study on sports intervention of College Students' Internet Addiction	Yes	JingJing Tian	2024-01-06	Sports Intervention	no intervention		12weeks	RCT	YIAT	4	4		45.01	4.42	44.92	4.52	33.22	4.22	44.28	4.8		L	H	U	H	L	H	U
43	Influence of Sport Interference on University Students’Network Addiction	Yes	JingJing Tian	2024-01-06	Sports Intervention	no intervention		8weeks	RCT	YIAT	35	34		52. 74	6. 14	52. 41	6. 34	43. 14	4. 97	53. 01	6. 19		L	U	U	H	L	L	L
44	Intervention of group psychotherapy and sports prescription on college students' internet addiction disorder	Yes	JingJing Tian	2024-01-06	Sports Intervention	group counseling		12weeks	RCT	CIAS	35	35		16.46	1.51	16.62	1.63	11.84	1.18	16.39	1.69		L	U	U	H	L	L	U
45	The Effects of Group Counseling on Internet Dependent College Students	Yes	JingJing Tian	2024-01-07	group counseling	no intervention		6weeks	RCT	CIAS	24	24		49.7	9.7	46.1	6.5	39.5	8.1	46.4	6		L	U	L	H	L	L	L
46	effects of interpersonal group counseling on college students with computer gaming addiction	Yes	JingJing Tian	2024-01-07	group counseling	no intervention		3weeks	RCT	CGAI	17	10		98.9	16.4	108.6	15.9	92.6	16.7	105.9	13		L	L	U	H	L	U	L
47	A study on the intervention of cognitive behavior group counseling on poor college students with Internet Addiction	Yes	JingJing Tian	2024-01-07	group counseling	no intervention		8weeks	RCT	YDQ	30	30		6.7	0.9	6.5	1.1	4	0.8	5.8	1.2		L	L	U	H	L	U	H
48	Study on group counseling to improve locus of control and physica-l mental health of Internet addiction vocational students	Yes	JingJing Tian	2024-01-07	group counseling	no intervention		4months	RCT	QIA	18	27		6.92	1.82	6.89	1.28	4.83	1.35	5.89	1.24		L	U	U	H	U	H	U
49	Investigation and Intervention of Internet Addiction Among Rural Junior School Students	Yes	JingJing Tian	2024-01-07	group counseling	no intervention		1.5month	RCT	APIUS	30	30		151.03	17.43	143.82	15.44	121.13	14.71	144.86	15.39		L	U	U	H	L	U	H
50	The Empirical Research on Psychotherapy Prevention ofInternet Addiction Disorder among College Student	Yes	JingJing Tian	2024-01-07	group counseling	no intervention		NR	RCT	IAIST	6	6		155.75	7.84	156.25	4.27	120	9.48	156	2.58		L	H	H	H	U	U	H
51	Evaluation on the effect of group psychotherapy for Internet addiction students in Wenzhou Universities	Yes	JingJing Tian	2024-01-07	group counseling	no intervention		8weeks	RCT	YDQ	30	31		6.91	1.82	6.43	1.28	4.85	1.35	5.97	1.24		L	L	U	H	L	L	U
52	Evaluation of intervention effect of staged group counseling on Internet addicted College Students	Yes	JingJing Tian	2024-01-07	group counseling	no intervention		7weeks	RCT	CIAS	14	23		66. 29	8.3	63.52	4.95	55.21	5.03	62.3	6.39		L	L	U	H	L	U	U
53	Psychological intervention in college students’ internet dependence and its effect: Based on the control test in Hunan Police Academy	Yes	JingJing Tian	2024-01-07	group counseling	no intervention		3months	RCT	YIAT	11	11		58.36	8.04	55.9	2.66	41.46	11.78	53.45	5.31		L	U	H	H	L	U	H
54	Effects of psychodrama group counseling on internet addiction and social avoidance in urban left-behind children	Yes	JingJing Tian	2024-01-07	group counseling	no intervention		5weeks	RCT	CIAS	12	12		51.3	13	49.6	11.4	30.1	10.6	46.3	10.2		L	U	U	H	U	L	U
55	Impact Evaluation of Group Counseling on Internet Addiction Adolescents	Yes	JingJing Tian	2024-01-08	group counseling	routine intervention		1month	RCT	CIAS	16	16		90.4	8.03	89.56	8.14	64.93	13.01	84.5	9.39		L	L	U	H	L	L	U
56	Research on group intervention of network dependence of primary and middle school students	Yes	JingJing Tian	2024-01-08	group counseling	no intervention		8weeks	RCT	YIAT	12	12		77.08	4.27	77.58	4.85	70.16	6.5	77.25	4.27		L	L	U	H	L	L	U
57	efficacy of centralized and closed group counseling on internet-dependent undergraduates	Yes	JingJing Tian	2024-01-08	group counseling	routine intervention		4weeks	RCT	YIAT	80	80		50.4	13.13	47.23	5.6	36.92	12.79	45.18	7.56		L	L	U	H	L	U	L
58	The Eff ects of Group Counsel ing on Internet- Dependent Col lege Students	Yes	JingJing Tian	2024-01-08	group counseling	routine intervention		8weeks	RCT	CIAS	26	26		49.7	9.7	45.9	6.5	39.5	7.5	47.3	5.1		L	L	U	H	L	U	L
59	Effects of a Group Counseling Integration Program on Self-determination and Internet Addiction in High School Students with Tendency to Internet Addiction	Yes	JingJing Tian	2024-01-08	group counseling	no intervention		5weeks	RCT	KIAS	18	19		39.89	10.13	40.11	9.95	36.78	9.37	41.53	10.1		L	L	U	H	H	U	H
60	Research on group counseling of injecting emotional factors into Internet addicted College Students	Yes	JingJing Tian	2024-01-08	group counseling	no intervention		8weeks	RCT	YDQ	12	13		6.8	0.7	6.7	0.7	4.2	1.5	5.9	1.6		L	L	U	H	L	U	H
61	Effect Analysis of Group Psychotherapy in College Students with Internet Addiction	Yes	JingJing Tian	2024-01-08	group counseling	no intervention		9weeks	RCT	YDQ	30	31		6.91	1.82	6.43	1.28	4.85	1.35	5.97	1.24		L	L	U	H	L	L	U
62	Effect of Group Therapy on Higher Vocational School Students with Internet Dependence	Yes	JingJing Tian	2024-01-08	group counseling	routine intervention		4weeks	RCT	CIAS	25	25		49. 40	2. 62	49. 28	2.28	42. 10	4.82	47. 96	2.99		L	L	U	H	L	U	U
63	Effect of Group Guidance on Internet Addiction Disorder among University Students	Yes	JingJing Tian	2024-01-08	group counseling	no intervention		8weeks	RCT	YIAT	36	35		83.8	3.2	84.35	4.13	66.2	7.09	84.63	4.25		L	L	U	H	H	L	U
64	Current Situation and Psychological Intervention on Internet Addiction Disorder of Grade one of Junior School Students in Jinan	Yes	JingJing Tian	2024-01-08	group counseling	no intervention		4months	RCT	IADDS	27	25		6.22	1.6	5.52	1.12	2.89	2.91	5.05	2.2		L	U	U	H	H	U	U
65	Effects of group counseling on Internet addiction among vocational medical students	Yes	JingJing Tian	2024-01-08	group counseling	no intervention		6weeks	RCT	CIAS	15	15		49.67	1.63	49.8	1.21	36.4	1.72	47.67	2.74		L	L	U	H	U	L	U
66	Effects of internet addiction group counseling on internet using and study management in college students	Yes	JingJing Tian	2024-01-08	group counseling	routine intervention		13weeks	RCT	YIAT	16	15		82. 4	1.7	81. 7	1.7	48. 5	6.2	81. 2	2.1		L	U	U	H	L	L	U
67	The Effect of group psychotherapy on internet addiction and mental health of secondary school students	Yes	JingJing Tian	2024-01-08	group counseling	no intervention		8weeks	RCT	YDQ	28	28		6.85	1.98	6.39	1.35	4.75	1.28	5.89	1.34		L	L	U	H	U	L	U
68	A study on the intervention of group counseling based on self-control to middle school students' Internet Addiction	Yes	JingJing Tian	2024-01-08	group counseling	no intervention		12weeks	RCT	YDQ	13	13		7.17	0.8	7.54	0.66	6.36	0.98	7.6	0.22		L	U	U	H	L	U	L
69	Clinical effect of collective psychotherapy on Internet addicted adolescents	Yes	JingJing Tian	2024-01-08	group counseling	routine intervention		1month	RCT	CIAS	20	20		90.41	7.59	89.55	9.46	64.29	10.29	86.29	8.54		L	L	U	H	L	L	U
70	An Empirical Comparison of Three Typical Psychotherapies in College Students' Internet Addiction	Yes	JingJing Tian	2024-01-08	group counseling	Sports	Sandplay	4monthss	RCT	YIAT	10	10	10	53.3	8.3	59	11.27	34.5	2.88	28.1	3.73		L	L	U	H	U	U	H
71	An Empirical Study on Group Counseling for College Students' Internet Dependence	Yes	JingJing Tian	2024-01-09	group counseling	no intervention		4weeks	RCT	CIAS	24	24		49.67	9.7	46.09	6.49	39.46	8.05	46.38	6.01		L	U	U	H	H	H	U
72	THE EFFECT OF A FAMILY-BASED INTERVENTION MODEL ON INTERNET-ADDICTED CHINESE ADOLESCENTS	Yes	JingJing Tian	2024-01-09	Family therapy	group counseling		14weeks	RCT	OCS	28	29		136.46	34.74	131.52	27.9	91.57	24.29	105.82	2.84		L	L	U	H	L	L	L
73	The influence of Satir family therapy on family cohesion and family adaptability in internet addictive disorder	Yes	JingJing Tian	2024-01-09	Family therapy	Compound Psychotherapy		5months	RCT	IAD	60	60		79.86	3.25	80.17	4.26	54.28	4.69	63.45	4.14		L	L	U	H	L	L	U
74	Intervention effect of Satya family therapy model on adolescent internet addiction disorder	Yes	JingJing Tian	2024-01-09	Family therapy	routine intervention		4months	RCT	YDQ	30	33		7.17	0.75	7.02	0.79	3.01	2.68	5.96	2.27		L	U	U	H	U	H	H
75	an intervention program for both adolescnets with internet addiction disorder and their parents	Yes	JingJing Tian	2024-01-09	Family therapy	routine intervention		20weeks	RCT	YIAT	60	60		72.3	10.7	72.1	7.4	35.2	7	67.7	7.9		L	L	U	H	U	U	U
76	Multi-family group therapy for adolescent Internet addiction: Exploring the underlying mechanisms	Yes	JingJing Tian	2024-01-09	Family therapy	no intervention		18days	RCT	PIUS	21	25		3.4	0.27	3.38	0.2	2.06	0.73	3.27	0.26		L	L	U	H	L	L	U
77	Effect of Narrative Therapy-Based Group Psychological Counseling on Internet Addiction among Adolescents	Yes	JingJing Tian	2024-01-09	Compound Psychotherapy	no intervention		8weeks	RCT	YDQ	60	58		4.53	0.84	4.24	0.74	2.92	0.44	4.16	0.76		L	U	U	H	L	U	U
78	Eff ectiveness of a Nurse-Led Intervention for Adolescents With Problematic Internet Use	Yes	JingJing Tian	2024-01-09	Compound Psychotherapy	no intervention		12weeks	RCT	PIU	30	30		52.13	9.11	61.27	12.09	34.33	7.84	60.93	12.01		L	U	U	H	H	L	U
79	Intervention Effect of Acupuncture on Psychological Desire andPlasma DA and B-EP of Patients with Internet Addiction Disorder	Yes	JingJing Tian	2024-01-09	electroacupuncture	no intervention		10weeks	RCT	YIAT	40	20		68.51	5.64	69.31	5.76	41.07	6.09	64.32	5.71		L	L	U	H	L	U	U
80	Mindfulness-Oriented Recovery Enhancement for Internet Gaming Disorder in U.S. Adults: A Stage 1 Randomized Controlled Trial	Yes	JingJing Tian	2024-01-09	Mindfulness	routine intervention		8weeks	RCT	DSM-5 Criteria for IGD	15	15		6	1.93	5.3	1.93	2.1	1.93	3.6	1.93		L	L	U	H	U	H	U
81	Effects of Logotherapy-Based Mindfulness Intervention on In_x005f_x0002_ternet Addiction among Adolescents during the COVID-19 Pandemic	Yes	JingJing Tian	2024-01-09	Mindfulness	routine intervention		8weeks	RCT	CIAS	60	61		68.8	7.05	68.61	8.93	58.48	6.96	65.93	9.74		L	L	U	H	L	L	U
82	A Study on Mindfulness Intervention of Internet Addiction in Senior High School Students	Yes	JingJing Tian	2024-01-09	Mindfulness	no intervention		9weeks	RCT	APIUS	34	34		3.56	0.34	3.51	0.48	2.96	0.39	3.51	0.48		L	L	U	H	U	L	U
83	Intervention effect of electroencephalogram biological feedback on adolescents with Internet addiction	Yes	JingJing Tian	2024-01-09	electroencephalogram biological feedback	grouping counseling (group)		12weeks	RCT	YIAT	25	25		72.78	13.69	72.48	7.48	36.84	7.87	67.09	7.48		L	L	U	H	L	L	L
84	Effects of transcranial direct current stimulation on addictive behavior and brain glucose metabolism in problematic online gamers	Yes	YueShuai Jiang	2024-01-10	Electrotherapy	sham tDCS		4weeks	RCT	YIAT	13	13		49.2	7.9	35.8	15.5	49.4	7.2	31.4	12.9		L	L	U	H	L	U	U
85	Neuromodulatory Effect of Transcranial Direct Current Stimulation on Resting-State EEG Activity in Internet Gaming Disorder: A Randomized, Double-Blind, Sham-Controlled Parallel Group Trial	Yes	YueShuai Jiang	2024-01-10	Electrotherapy	sham tDCS		5days	RCT	YIAT	14	12		61.929	14.897	64	14.954	55.071	15.405	62.5	18.72		L	L	L	H	L	L	L
86	Effect of rTMS on decreasing internet addicts' craving for internet	Yes	YueShuai Jiang	2024-01-10	Electrotherapy	sham tDCS		4weeks	RCT	YIAT	32	32		73.8	5.82	74.22	3.81	45.42	7.43	69.57	6.32		L	U	U	H	L	L	U
87	The effect of high - frequency repetitive transcranial magnetic stimulation on the left dorsolateral pre_x005f_x0002_frontal cortex in young and adolescent with internet gaming disorders	Yes	YueShuai Jiang	2024-01-10	Electrotherapy	sham rTMS		2weeks	RCT	CIAS	30	31		71.1	8.97	70.58	7.74	60.86	6.94	69.58	6.93		L	L	U	H	U	L	U
88	Intervention effect of family sandplay therapy on adolescent internet addiction	Yes	YueShuai Jiang	2024-01-10	Sandplay	routine intervention		12weeks	RCT	YIAT	33	33		57.53	4.18	58.43	4.44	39.86	4.5	56.7	4.34		L	U	U	H	L	L	U
89	The Effect of a R/T Group Counseling Program on The Internet Addiction Level and Self-Esteem of Internet Addiction University Students	Yes	YueShuai Jiang	2024-01-10	Reality therapy	no intervention		5weeks	RCT	K-IAS	13	12		94.62	9.94	95	9.78	58.85	5.9	94.83	8.58		L	U	U	H	L	U	H
90	Craving Behavior Intervention in Ameliorating College Students’ Internet Game Disorder: A Longitudinal Study	Yes	YueShuai Jiang	2024-01-10	Craving Behavior Intervention	no intervention		6weeks	RCT		44	19		77.68	11.48	73.68	8.18	56.57	8.53	66.39	11.23		L	U	U	H	U	H	U
